# Supplementary material for: The Lon protease temporally restricts polar cell differentiation events during the Caulobacter cell cycle
Source: eLife. 2021 Oct 25;10:e73875. doi: 10.7554/eLife.73875 (PMC8545394; doi:10.7554/eLife.73875)
Supplement: Figure 1—source data 2. [file elife-73875-fig1-data2.zip]

Archive with 80 entries (65 files):
- Figure 1 - source data/
- __MACOSX/._Figure 1 - source data
- Figure 1 - source data/.DS_Store
- __MACOSX/Figure 1 - source data/._.DS_Store
- Figure 1 - source data/Figure 1 panel A/
- __MACOSX/Figure 1 - source data/._Figure 1 panel A
- Figure 1 - source data/Figure 1 panel B/
- __MACOSX/Figure 1 - source data/._Figure 1 panel B
- Figure 1 - source data/Figure 1 panel C/
- __MACOSX/Figure 1 - source data/._Figure 1 panel C
- Figure 1 - source data/Figure 1 panel A/anti-Lon and anti-CcrM/
- Figure 1 - source data/Figure 1 panel A/.DS_Store
- __MACOSX/Figure 1 - source data/Figure 1 panel A/._.DS_Store
- Figure 1 - source data/Figure 1 panel A/anti-DnaA/
- Figure 1 - source data/Figure 1 panel A/anti-SciP/
- __MACOSX/Figure 1 - source data/Figure 1 panel A/._anti-SciP
- Figure 1 - source data/Figure 1 panel B/anti-Lon/
- __MACOSX/Figure 1 - source data/Figure 1 panel B/._anti-Lon
- Figure 1 - source data/Figure 1 panel B/.DS_Store
- __MACOSX/Figure 1 - source data/Figure 1 panel B/._.DS_Store
- Figure 1 - source data/Figure 1 panel B/anti-CcrM/
- __MACOSX/Figure 1 - source data/Figure 1 panel B/._anti-CcrM
- Figure 1 - source data/Figure 1 panel B/anti-DnaA/
- __MACOSX/Figure 1 - source data/Figure 1 panel B/._anti-DnaA
- Figure 1 - source data/Figure 1 panel B/anti-SciP/
- __MACOSX/Figure 1 - source data/Figure 1 panel B/._anti-SciP
- Figure 1 - source data/Figure 1 panel C/anti-Lon/
- __MACOSX/Figure 1 - source data/Figure 1 panel C/._anti-Lon
- Figure 1 - source data/Figure 1 panel C/.DS_Store
- __MACOSX/Figure 1 - source data/Figure 1 panel C/._.DS_Store
- Figure 1 - source data/Figure 1 panel C/anti-CcrM/
- __MACOSX/Figure 1 - source data/Figure 1 panel C/._anti-CcrM
- Figure 1 - source data/Figure 1 panel C/anti-DnaA/
- __MACOSX/Figure 1 - source data/Figure 1 panel C/._anti-DnaA
- Figure 1 - source data/Figure 1 panel C/anti-SciP/
- __MACOSX/Figure 1 - source data/Figure 1 panel C/._anti-SciP
- Figure 1 - source data/Figure 1 panel A/anti-Lon and anti-CcrM/anti-Lon and anti-CcrM - labelled CcrM crop out.tif
- __MACOSX/Figure 1 - source data/Figure 1 panel A/anti-Lon and anti-CcrM/._anti-Lon and anti-CcrM - labelled CcrM crop out.tif
- Figure 1 - source data/Figure 1 panel A/anti-Lon and anti-CcrM/anti-Lon and anti-CcrM.tif
- __MACOSX/Figure 1 - source data/Figure 1 panel A/anti-Lon and anti-CcrM/._anti-Lon and anti-CcrM.tif
- Figure 1 - source data/Figure 1 panel A/anti-Lon and anti-CcrM/anti-Lon and anti-CcrM - labelled Lon crop out.tif
- __MACOSX/Figure 1 - source data/Figure 1 panel A/anti-Lon and anti-CcrM/._anti-Lon and anti-CcrM - labelled Lon crop out.tif
- Figure 1 - source data/Figure 1 panel A/anti-DnaA/anti-DnaA - labelled.tif
- __MACOSX/Figure 1 - source data/Figure 1 panel A/anti-DnaA/._anti-DnaA - labelled.tif
- Figure 1 - source data/Figure 1 panel A/anti-DnaA/.DS_Store
- __MACOSX/Figure 1 - source data/Figure 1 panel A/anti-DnaA/._.DS_Store
- Figure 1 - source data/Figure 1 panel A/anti-DnaA/anti-DnaA.tif
- __MACOSX/Figure 1 - source data/Figure 1 panel A/anti-DnaA/._anti-DnaA.tif
- Figure 1 - source data/Figure 1 panel A/anti-SciP/anti-SciP.tif
- __MACOSX/Figure 1 - source data/Figure 1 panel A/anti-SciP/._anti-SciP.tif
- Figure 1 - source data/Figure 1 panel A/anti-SciP/anti-SciP - labelled.tif
- Figure 1 - source data/Figure 1 panel B/anti-Lon/anti-Lon.tif
- __MACOSX/Figure 1 - source data/Figure 1 panel B/anti-Lon/._anti-Lon.tif
- Figure 1 - source data/Figure 1 panel B/anti-Lon/anti-Lon - labelled.tif
- Figure 1 - source data/Figure 1 panel B/anti-CcrM/anti-CcrM.tif
- __MACOSX/Figure 1 - source data/Figure 1 panel B/anti-CcrM/._anti-CcrM.tif
- Figure 1 - source data/Figure 1 panel B/anti-CcrM/anti-CcrM - labelled.tif
- Figure 1 - source data/Figure 1 panel B/anti-DnaA/anti-DnaA - labelled.tif
- Figure 1 - source data/Figure 1 panel B/anti-DnaA/anti-DnaA.tif
- __MACOSX/Figure 1 - source data/Figure 1 panel B/anti-DnaA/._anti-DnaA.tif
- Figure 1 - source data/Figure 1 panel B/anti-SciP/anti-SciP.tif
- __MACOSX/Figure 1 - source data/Figure 1 panel B/anti-SciP/._anti-SciP.tif
- Figure 1 - source data/Figure 1 panel B/anti-SciP/anti-SciP - labelled.tif
- __MACOSX/Figure 1 - source data/Figure 1 panel B/anti-SciP/._anti-SciP - labelled.tif
- Figure 1 - source data/Figure 1 panel C/anti-Lon/anti-Lon.tif
- __MACOSX/Figure 1 - source data/Figure 1 panel C/anti-Lon/._anti-Lon.tif
- Figure 1 - source data/Figure 1 panel C/anti-Lon/anti-Lon - labelled.tif
- __MACOSX/Figure 1 - source data/Figure 1 panel C/anti-Lon/._anti-Lon - labelled.tif
- Figure 1 - source data/Figure 1 panel C/anti-CcrM/anti-CcrM.tif
- __MACOSX/Figure 1 - source data/Figure 1 panel C/anti-CcrM/._anti-CcrM.tif
- Figure 1 - source data/Figure 1 panel C/anti-CcrM/anti-CcrM - labelled.tif
- __MACOSX/Figure 1 - source data/Figure 1 panel C/anti-CcrM/._anti-CcrM - labelled.tif
- Figure 1 - source data/Figure 1 panel C/anti-DnaA/anti-DnaA - labelled.tif
- __MACOSX/Figure 1 - source data/Figure 1 panel C/anti-DnaA/._anti-DnaA - labelled.tif
- Figure 1 - source data/Figure 1 panel C/anti-DnaA/anti-DnaA.tif
- __MACOSX/Figure 1 - source data/Figure 1 panel C/anti-DnaA/._anti-DnaA.tif
- Figure 1 - source data/Figure 1 panel C/anti-SciP/anti-SciP.tif
- __MACOSX/Figure 1 - source data/Figure 1 panel C/anti-SciP/._anti-SciP.tif
- Figure 1 - source data/Figure 1 panel C/anti-SciP/anti-SciP - labelled.tif
- __MACOSX/Figure 1 - source data/Figure 1 panel C/anti-SciP/._anti-SciP - labelled.tif
