# Supplementary material for: The Lon protease temporally restricts polar cell differentiation events during the Caulobacter cell cycle
Source: eLife. 2021 Oct 25;10:e73875. doi: 10.7554/eLife.73875 (PMC8545394; doi:10.7554/eLife.73875)
Supplement: Figure 2—source data 1. [file elife-73875-fig2-data1.zip]

Archive with 44 entries (35 files):
- Figure 2-source data 1/
- __MACOSX/._Figure 2-source data 1
- Figure 2-source data 1/.DS_Store
- __MACOSX/Figure 2-source data 1/._.DS_Store
- Figure 2-source data 1/Figure 2 panel C/
- __MACOSX/Figure 2-source data 1/._Figure 2 panel C
- Figure 2-source data 1/Figure 2 panel D/
- __MACOSX/Figure 2-source data 1/._Figure 2 panel D
- Figure 2-source data 1/Figure 2 panel E/
- __MACOSX/Figure 2-source data 1/._Figure 2 panel E
- Figure 2-source data 1/Figure 2 panel B/
- __MACOSX/Figure 2-source data 1/._Figure 2 panel B
- Figure 2-source data 1/Figure 2 panel C/.DS_Store
- __MACOSX/Figure 2-source data 1/Figure 2 panel C/._.DS_Store
- Figure 2-source data 1/Figure 2 panel C/anti-StaR/
- __MACOSX/Figure 2-source data 1/Figure 2 panel C/._anti-StaR
- Figure 2-source data 1/Figure 2 panel D/iv deg StaR/
- __MACOSX/Figure 2-source data 1/Figure 2 panel D/._iv deg StaR
- Figure 2-source data 1/Figure 2 panel E/.DS_Store
- __MACOSX/Figure 2-source data 1/Figure 2 panel E/._.DS_Store
- Figure 2-source data 1/Figure 2 panel E/anti-FLAG/
- __MACOSX/Figure 2-source data 1/Figure 2 panel E/._anti-FLAG
- Figure 2-source data 1/Figure 2 panel B/.DS_Store
- __MACOSX/Figure 2-source data 1/Figure 2 panel B/._.DS_Store
- Figure 2-source data 1/Figure 2 panel B/anti-StaR/
- __MACOSX/Figure 2-source data 1/Figure 2 panel B/._anti-StaR
- Figure 2-source data 1/Figure 2 panel C/anti-StaR/anti-StaR - labelled.tif
- __MACOSX/Figure 2-source data 1/Figure 2 panel C/anti-StaR/._anti-StaR - labelled.tif
- Figure 2-source data 1/Figure 2 panel C/anti-StaR/anti-StaR.tif
- __MACOSX/Figure 2-source data 1/Figure 2 panel C/anti-StaR/._anti-StaR.tif
- Figure 2-source data 1/Figure 2 panel D/iv deg StaR/Lon+StaR+-ATP - crop_labelled.tif
- Figure 2-source data 1/Figure 2 panel D/iv deg StaR/Lon+StaR+-ATP.tif
- Figure 2-source data 1/Figure 2 panel E/anti-FLAG/.DS_Store
- __MACOSX/Figure 2-source data 1/Figure 2 panel E/anti-FLAG/._.DS_Store
- Figure 2-source data 1/Figure 2 panel E/anti-FLAG/anti-FLAG.tif
- __MACOSX/Figure 2-source data 1/Figure 2 panel E/anti-FLAG/._anti-FLAG.tif
- Figure 2-source data 1/Figure 2 panel E/anti-FLAG/anti-FLAG - labelled.tif
- __MACOSX/Figure 2-source data 1/Figure 2 panel E/anti-FLAG/._anti-FLAG - labelled.tif
- Figure 2-source data 1/Figure 2 panel B/anti-StaR/.DS_Store
- __MACOSX/Figure 2-source data 1/Figure 2 panel B/anti-StaR/._.DS_Store
- Figure 2-source data 1/Figure 2 panel B/anti-StaR/anti-StaR - labelled.tif
- __MACOSX/Figure 2-source data 1/Figure 2 panel B/anti-StaR/._anti-StaR - labelled.tif
- Figure 2-source data 1/Figure 2 panel B/anti-StaR/anti-StaR.tif
- __MACOSX/Figure 2-source data 1/Figure 2 panel B/anti-StaR/._anti-StaR.tif
