# Supplementary material for: The Lon protease temporally restricts polar cell differentiation events during the Caulobacter cell cycle
Source: eLife. 2021 Oct 25;10:e73875. doi: 10.7554/eLife.73875 (PMC8545394; doi:10.7554/eLife.73875)
Supplement: Figure 3—source data 1. [file elife-73875-fig3-data1.zip]

Archive with 26 entries (21 files):
- Figure 3-source data 1/
- __MACOSX/._Figure 3-source data 1
- Figure 3-source data 1/.DS_Store
- __MACOSX/Figure 3-source data 1/._.DS_Store
- Figure 3-source data 1/Figure 3 panel C/
- __MACOSX/Figure 3-source data 1/._Figure 3 panel C
- Figure 3-source data 1/Figure 3 panel C/.DS_Store
- __MACOSX/Figure 3-source data 1/Figure 3 panel C/._.DS_Store
- Figure 3-source data 1/Figure 3 panel C/anti-StaR/
- __MACOSX/Figure 3-source data 1/Figure 3 panel C/._anti-StaR
- Figure 3-source data 1/Figure 3 panel C/anti-TipF/
- __MACOSX/Figure 3-source data 1/Figure 3 panel C/._anti-TipF
- Figure 3-source data 1/Figure 3 panel C/anti-SciP/
- __MACOSX/Figure 3-source data 1/Figure 3 panel C/._anti-SciP
- Figure 3-source data 1/Figure 3 panel C/anti-StaR/.DS_Store
- __MACOSX/Figure 3-source data 1/Figure 3 panel C/anti-StaR/._.DS_Store
- Figure 3-source data 1/Figure 3 panel C/anti-StaR/anti-StaR - labelled.tif
- Figure 3-source data 1/Figure 3 panel C/anti-StaR/anti-StaR.tif
- __MACOSX/Figure 3-source data 1/Figure 3 panel C/anti-StaR/._anti-StaR.tif
- Figure 3-source data 1/Figure 3 panel C/anti-TipF/anti-TipF.tif
- __MACOSX/Figure 3-source data 1/Figure 3 panel C/anti-TipF/._anti-TipF.tif
- Figure 3-source data 1/Figure 3 panel C/anti-TipF/anti-TipF - labelled.tif
- Figure 3-source data 1/Figure 3 panel C/anti-SciP/anti-SciP.tif
- __MACOSX/Figure 3-source data 1/Figure 3 panel C/anti-SciP/._anti-SciP.tif
- Figure 3-source data 1/Figure 3 panel C/anti-SciP/anti-SciP - labelled.tif
- __MACOSX/Figure 3-source data 1/Figure 3 panel C/anti-SciP/._anti-SciP - labelled.tif
