# Supplementary material for: The Lon protease temporally restricts polar cell differentiation events during the Caulobacter cell cycle
Source: eLife. 2021 Oct 25;10:e73875. doi: 10.7554/eLife.73875 (PMC8545394; doi:10.7554/eLife.73875)
Supplement: Figure 4—source data 1. [file elife-73875-fig4-data1.zip]

Archive with 56 entries (45 files):
- Figure 4-source data 1 /
- __MACOSX/._Figure 4-source data 1 
- Figure 4-source data 1 /Figure 4 panel D/
- __MACOSX/Figure 4-source data 1 /._Figure 4 panel D
- Figure 4-source data 1 /Figure 4 panel C/
- __MACOSX/Figure 4-source data 1 /._Figure 4 panel C
- Figure 4-source data 1 /Figure 4 panel E/
- __MACOSX/Figure 4-source data 1 /._Figure 4 panel E
- Figure 4-source data 1 /.DS_Store
- __MACOSX/Figure 4-source data 1 /._.DS_Store
- Figure 4-source data 1 /Figure 4 panel G/
- __MACOSX/Figure 4-source data 1 /._Figure 4 panel G
- Figure 4-source data 1 /Figure 4 panel F/
- __MACOSX/Figure 4-source data 1 /._Figure 4 panel F
- Figure 4-source data 1 /Figure 4 panel D/.DS_Store
- __MACOSX/Figure 4-source data 1 /Figure 4 panel D/._.DS_Store
- Figure 4-source data 1 /Figure 4 panel D/anti-FLAG/
- __MACOSX/Figure 4-source data 1 /Figure 4 panel D/._anti-FLAG
- Figure 4-source data 1 /Figure 4 panel C/.DS_Store
- __MACOSX/Figure 4-source data 1 /Figure 4 panel C/._.DS_Store
- Figure 4-source data 1 /Figure 4 panel C/anti-FliK-C/
- __MACOSX/Figure 4-source data 1 /Figure 4 panel C/._anti-FliK-C
- Figure 4-source data 1 /Figure 4 panel E/.DS_Store
- __MACOSX/Figure 4-source data 1 /Figure 4 panel E/._.DS_Store
- Figure 4-source data 1 /Figure 4 panel E/anti-FLAG/
- __MACOSX/Figure 4-source data 1 /Figure 4 panel E/._anti-FLAG
- Figure 4-source data 1 /Figure 4 panel G/.DS_Store
- __MACOSX/Figure 4-source data 1 /Figure 4 panel G/._.DS_Store
- Figure 4-source data 1 /Figure 4 panel G/anti-FLAG/
- __MACOSX/Figure 4-source data 1 /Figure 4 panel G/._anti-FLAG
- Figure 4-source data 1 /Figure 4 panel F/iv deg FliK-C +trunc/
- __MACOSX/Figure 4-source data 1 /Figure 4 panel F/._iv deg FliK-C +trunc
- Figure 4-source data 1 /Figure 4 panel D/anti-FLAG/anti-FLAG.tif
- __MACOSX/Figure 4-source data 1 /Figure 4 panel D/anti-FLAG/._anti-FLAG.tif
- Figure 4-source data 1 /Figure 4 panel D/anti-FLAG/anti-FLAG- labelled.tif
- __MACOSX/Figure 4-source data 1 /Figure 4 panel D/anti-FLAG/._anti-FLAG- labelled.tif
- Figure 4-source data 1 /Figure 4 panel C/anti-FliK-C/anti-FliK-C - labelled.tif
- __MACOSX/Figure 4-source data 1 /Figure 4 panel C/anti-FliK-C/._anti-FliK-C - labelled.tif
- Figure 4-source data 1 /Figure 4 panel C/anti-FliK-C/anti-FliK-C.tif
- __MACOSX/Figure 4-source data 1 /Figure 4 panel C/anti-FliK-C/._anti-FliK-C.tif
- Figure 4-source data 1 /Figure 4 panel E/anti-FLAG/.DS_Store
- __MACOSX/Figure 4-source data 1 /Figure 4 panel E/anti-FLAG/._.DS_Store
- Figure 4-source data 1 /Figure 4 panel E/anti-FLAG/anti-FLAG.tif
- __MACOSX/Figure 4-source data 1 /Figure 4 panel E/anti-FLAG/._anti-FLAG.tif
- Figure 4-source data 1 /Figure 4 panel E/anti-FLAG/anti-FLAG - labelled.tif
- __MACOSX/Figure 4-source data 1 /Figure 4 panel E/anti-FLAG/._anti-FLAG - labelled.tif
- Figure 4-source data 1 /Figure 4 panel G/anti-FLAG/anti-FLAG.tif
- __MACOSX/Figure 4-source data 1 /Figure 4 panel G/anti-FLAG/._anti-FLAG.tif
- Figure 4-source data 1 /Figure 4 panel G/anti-FLAG/anti-FLAG - labelled.tif
- __MACOSX/Figure 4-source data 1 /Figure 4 panel G/anti-FLAG/._anti-FLAG - labelled.tif
- Figure 4-source data 1 /Figure 4 panel F/iv deg FliK-C +trunc/FliK-C dN44 - Crop_labelled.tif
- Figure 4-source data 1 /Figure 4 panel F/iv deg FliK-C +trunc/FliK-C wt - Crop_labelled.tif
- Figure 4-source data 1 /Figure 4 panel F/iv deg FliK-C +trunc/FliK-C wt.tif
- Figure 4-source data 1 /Figure 4 panel F/iv deg FliK-C +trunc/FliK-C dN44.tif
- Figure 4-source data 1 /Figure 4 panel F/iv deg FliK-C +trunc/FliK-C d59-91 + dC44.tif
- Figure 4-source data 1 /Figure 4 panel F/iv deg FliK-C +trunc/FliK-C d59-91 + dC44 - Crop_labelled.tif
