# Supplementary material for: The Lon protease temporally restricts polar cell differentiation events during the Caulobacter cell cycle
Source: eLife. 2021 Oct 25;10:e73875. doi: 10.7554/eLife.73875 (PMC8545394; doi:10.7554/eLife.73875)
Supplement: Figure 4—figure supplement 1—source data 1. [file elife-73875-fig4-figsupp1-data1.zip]

Archive with 20 entries (17 files):
- Figure 4-figure supplement 1-source data 1/
- __MACOSX/._Figure 4-figure supplement 1-source data 1
- Figure 4-figure supplement 1-source data 1/.DS_Store
- __MACOSX/Figure 4-figure supplement 1-source data 1/._.DS_Store
- Figure 4-figure supplement 1-source data 1/left panel/
- __MACOSX/Figure 4-figure supplement 1-source data 1/._left panel
- Figure 4-figure supplement 1-source data 1/right panel/
- __MACOSX/Figure 4-figure supplement 1-source data 1/._right panel
- Figure 4-figure supplement 1-source data 1/left panel/anti-FliK-C overlay with protein standard - labelled.tif
- __MACOSX/Figure 4-figure supplement 1-source data 1/left panel/._anti-FliK-C overlay with protein standard - labelled.tif
- Figure 4-figure supplement 1-source data 1/left panel/anti-FliK-C overlay with protein standard.tif
- __MACOSX/Figure 4-figure supplement 1-source data 1/left panel/._anti-FliK-C overlay with protein standard.tif
- Figure 4-figure supplement 1-source data 1/left panel/anti-FliK-C.tif
- __MACOSX/Figure 4-figure supplement 1-source data 1/left panel/._anti-FliK-C.tif
- Figure 4-figure supplement 1-source data 1/right panel/anti-FLAG overly with protein standard - labelled.tif
- __MACOSX/Figure 4-figure supplement 1-source data 1/right panel/._anti-FLAG overly with protein standard - labelled.tif
- Figure 4-figure supplement 1-source data 1/right panel/anti-FLAG overlay with protein standard.tif
- __MACOSX/Figure 4-figure supplement 1-source data 1/right panel/._anti-FLAG overlay with protein standard.tif
- Figure 4-figure supplement 1-source data 1/right panel/anti-FLAG.tif
- __MACOSX/Figure 4-figure supplement 1-source data 1/right panel/._anti-FLAG.tif
