# Supplementary material for: The Lon protease temporally restricts polar cell differentiation events during the Caulobacter cell cycle
Source: eLife. 2021 Oct 25;10:e73875. doi: 10.7554/eLife.73875 (PMC8545394; doi:10.7554/eLife.73875)
Supplement: Figure 4—figure supplement 2—source data 1. [file elife-73875-fig4-figsupp2-data1.zip]

Archive with 6 entries (4 files):
- Figure 4-figure supplement 2-source data 1/
- __MACOSX/._Figure 4-figure supplement 2-source data 1
- Figure 4-figure supplement 2-source data 1/iv deg FliK-C/
- __MACOSX/Figure 4-figure supplement 2-source data 1/._iv deg FliK-C
- Figure 4-figure supplement 2-source data 1/iv deg FliK-C/Lon+FliK-C+-ATP - Crop_labelled.tif
- Figure 4-figure supplement 2-source data 1/iv deg FliK-C/Lon+FliK-C+-ATP original.tif
