# Supplementary material for: The Lon protease temporally restricts polar cell differentiation events during the Caulobacter cell cycle
Source: eLife. 2021 Oct 25;10:e73875. doi: 10.7554/eLife.73875 (PMC8545394; doi:10.7554/eLife.73875)
Supplement: Figure 5—source data 1. [file elife-73875-fig5-data1.zip]

Archive with 36 entries (29 files):
- Figure 5-source data 1/
- __MACOSX/._Figure 5-source data 1
- Figure 5-source data 1/.DS_Store
- __MACOSX/Figure 5-source data 1/._.DS_Store
- Figure 5-source data 1/Figure 5 panel B/
- __MACOSX/Figure 5-source data 1/._Figure 5 panel B
- Figure 5-source data 1/Figure 5 panel G/
- __MACOSX/Figure 5-source data 1/._Figure 5 panel G
- Figure 5-source data 1/Figure 5 panel B/.DS_Store
- __MACOSX/Figure 5-source data 1/Figure 5 panel B/._.DS_Store
- Figure 5-source data 1/Figure 5 panel B/anti-FliK-C/
- __MACOSX/Figure 5-source data 1/Figure 5 panel B/._anti-FliK-C
- Figure 5-source data 1/Figure 5 panel B/anti-TipF/
- __MACOSX/Figure 5-source data 1/Figure 5 panel B/._anti-TipF
- Figure 5-source data 1/Figure 5 panel G/.DS_Store
- __MACOSX/Figure 5-source data 1/Figure 5 panel G/._.DS_Store
- Figure 5-source data 1/Figure 5 panel G/anti-FLAG/
- __MACOSX/Figure 5-source data 1/Figure 5 panel G/._anti-FLAG
- Figure 5-source data 1/Figure 5 panel G/anti-Flagellins/
- __MACOSX/Figure 5-source data 1/Figure 5 panel G/._anti-Flagellins
- Figure 5-source data 1/Figure 5 panel B/anti-FliK-C/anti-FliK-C - labelled.tif
- __MACOSX/Figure 5-source data 1/Figure 5 panel B/anti-FliK-C/._anti-FliK-C - labelled.tif
- Figure 5-source data 1/Figure 5 panel B/anti-FliK-C/anti-FliK-C.tif
- __MACOSX/Figure 5-source data 1/Figure 5 panel B/anti-FliK-C/._anti-FliK-C.tif
- Figure 5-source data 1/Figure 5 panel B/anti-TipF/anti-TipF.tif
- __MACOSX/Figure 5-source data 1/Figure 5 panel B/anti-TipF/._anti-TipF.tif
- Figure 5-source data 1/Figure 5 panel B/anti-TipF/anti-TipF - labelled.tif
- __MACOSX/Figure 5-source data 1/Figure 5 panel B/anti-TipF/._anti-TipF - labelled.tif
- Figure 5-source data 1/Figure 5 panel G/anti-FLAG/anti-FLAG.tif
- __MACOSX/Figure 5-source data 1/Figure 5 panel G/anti-FLAG/._anti-FLAG.tif
- Figure 5-source data 1/Figure 5 panel G/anti-FLAG/anti-FLAG - labelled.tif
- __MACOSX/Figure 5-source data 1/Figure 5 panel G/anti-FLAG/._anti-FLAG - labelled.tif
- Figure 5-source data 1/Figure 5 panel G/anti-Flagellins/anti-Flagellins.tif
- __MACOSX/Figure 5-source data 1/Figure 5 panel G/anti-Flagellins/._anti-Flagellins.tif
- Figure 5-source data 1/Figure 5 panel G/anti-Flagellins/anti-Flagellins- labelled.tif
- __MACOSX/Figure 5-source data 1/Figure 5 panel G/anti-Flagellins/._anti-Flagellins- labelled.tif
