# Supplementary material for: The Lon protease temporally restricts polar cell differentiation events during the Caulobacter cell cycle
Source: eLife. 2021 Oct 25;10:e73875. doi: 10.7554/eLife.73875 (PMC8545394; doi:10.7554/eLife.73875)
Supplement: Figure 6—figure supplement 1—source data 1. [file elife-73875-fig6-figsupp1-data1.zip]

Archive with 12 entries (10 files):
- Figure 6-figure supplement 1-source data 1/
- __MACOSX/._Figure 6-figure supplement 1-source data 1
- Figure 6-figure supplement 1-source data 1/.DS_Store
- __MACOSX/Figure 6-figure supplement 1-source data 1/._.DS_Store
- Figure 6-figure supplement 1-source data 1/anti-FLAG/
- __MACOSX/Figure 6-figure supplement 1-source data 1/._anti-FLAG
- Figure 6-figure supplement 1-source data 1/anti-FLAG/.DS_Store
- __MACOSX/Figure 6-figure supplement 1-source data 1/anti-FLAG/._.DS_Store
- Figure 6-figure supplement 1-source data 1/anti-FLAG/anti-FLAG.tif
- __MACOSX/Figure 6-figure supplement 1-source data 1/anti-FLAG/._anti-FLAG.tif
- Figure 6-figure supplement 1-source data 1/anti-FLAG/anti-FLAG - labelled.tif
- __MACOSX/Figure 6-figure supplement 1-source data 1/anti-FLAG/._anti-FLAG - labelled.tif
